# Supplementary material for: Structural features and development of an assay platform of the parasite target deoxyhypusine synthase of Brugia malayi and Leishmania major
Source: PLoS Negl Trop Dis. 2020 Oct 12;14(10):e0008762. doi: 10.1371/journal.pntd.0008762 (PMC7581365; doi:10.1371/journal.pntd.0008762)
Supplement: S1 File — (ZIP) [file pntd.0008762.s013.zip]

Archive with 15 entries (15 files):
- BmDHS/BmDHS-cb001F.ab1
- BmDHS/BmDHS-cb001F.seq
- BmDHS/BmDHS-cb001R.ab1
- BmDHS/BmDHS-cb001R.seq
- LmDHSc/LmDHSc-cb001F.ab1
- LmDHSc/LmDHSc-cb001F.seq
- LmDHSc/LmDHSc-cb001F2.ab1
- LmDHSc/LmDHSc-cb001F2.seq
- LmDHSc/LmDHSc-cb001R.ab1
- LmDHSc/LmDHSc-cb001R.seq
- LmDHSp/LmDHSp-cb001F.ab1
- LmDHSp/LmDHSp-cb001F.seq
- LmDHSp/LmDHSp-cb001R.ab1
- LmDHSp/LmDHSp-cb001R.seq
- Multiple alignment of DNA sequencing.docx
