# Supplementary material for: Structural features and development of an assay platform of the parasite target deoxyhypusine synthase of Brugia malayi and Leishmania major
Source: PLoS Negl Trop Dis. 2020 Oct 12;14(10):e0008762. doi: 10.1371/journal.pntd.0008762 (PMC7581365; doi:10.1371/journal.pntd.0008762)
Supplement: S1 File — (ZIP) [file pntd.0008762.s013.zip › BmDHS/BmDHS-cb001R.seq]

CTTTAAGGCCCGGAATCTCAGTGGTGGTGGTGGTGGTGCTCGAGTGCGGCGCAAGCTTGTCGACGGAGCTGAAGGGATGC
GTATCCACCTTTACTGTCAGGCTTCTTGCAATTCGGAGAGTTTTTGAATGGACATGTCTAGCGAAAGTCTTAGCAACCAA
CAAAGGGAAAACCAAAGTAGCATCAGCATAGATCTTAACTGGTCTGCAATCTGATCTAACTTTACCCCAAGAAACAGCTT
CATCAGGTCTAGCACCAGAATCAGAACCATCAAATTCTTGACCGGTATTAACGTAAACAGCGTAATCGGAACCGTTTCTC
ATCAAGTTAGCATTGTTAATATGGTGCTTCATTACACCACCACCCAACAAAATAACACCGGTTCTGTTAGATCTGACAGC
CATAGTGTTAATGTGTCTCAAATCTTCGACGATATCCAACTTGATACCACCGTTTCTGAAAGAGTGGAAGTACAACATAT
CACCAATAGAACCATCGGTCAAAGCTGGTGAAAAAACTGGGATTCTGTTTCTATGGGCCCAGTAACAAATAGATCTCTTG
TCGTTGATTTCAGCACCCAATCTATCAATCAACTTGGATGGGGTCCAAGAGAAATCGTTGTTCTTTTGTTCCAATTCACA
AGAGTCCAAGATTGGCATCAACCAATCTTCAAATTGGCAGTAGTTGTTGTTTGGGATGATAATGTTACCGGCTCTATTCA
AACCGTTATGTCTCAAGGTCTTACCATCCCAATCAAAAGCACCCAAGTAAGATGGGGCCAAACACTTAATCAAATCTTCT
TCAACACCACCAGCAGATGTAACGATGCAATCAACCAATCGTGTTCAACCAAGTATCTGATGTTTTCTCTAACACCAGAG
GTACCCAAATTAGAGGTGTTAACCCAGAAAATGGTGCCAAGGCTCTTTTTTTGTTTACCCTTTCTTGGGATATGTCAAGT
ATGATCACTTTCGGAAGTGGTCTTCCTCCTGGAATGGGATTCCAAAC
