# Supplementary material for: Structural features and development of an assay platform of the parasite target deoxyhypusine synthase of Brugia malayi and Leishmania major
Source: PLoS Negl Trop Dis. 2020 Oct 12;14(10):e0008762. doi: 10.1371/journal.pntd.0008762 (PMC7581365; doi:10.1371/journal.pntd.0008762)
Supplement: S1 File — (ZIP) [file pntd.0008762.s013.zip › LmDHSc/LmDHSc-cb001F2.seq]

AGAGGAGGTTTTGATTTCATCATGAGACTCAACCCGGAGAGAGGTACCTCGTGCTCACAGCTTCCTGTGCGCCATCGTCG
TGAGGGAGGGGGTGTGGAGCACGACCTGCGCCGCGCCTGCACGGCTTACACACTGCACTACTACGCCAGCGAAGCACAAG
GACATGTAAGCAGCACCATCTCCTCCGAGGCCACAGCGCCGTTGGAAGGCCTACAGCAGCGGGCGGAAACGCCTCTCGGC
ACTGGCGCGGCGGCCGGCGCAGCGAAGCCAGCGCGCTTCGGCAACGTCGAGTACCCACCGCAGGGCAGCCCCGGCTCTGC
GCTATTCGACCGCCTCATGCGCACATTTGCTCAGCGCCTCTGCGCCCGCCAGGCACGGTTGCGTGCGGCTGCTATGGCGA
AGCCGATTCCTGACAAGTACGACGACGTTTGTAGCTGGTCCGTCTCTCTTTGCGAGGTGTGGGCGCTGTGCGGGTTGTGG
CTGGTCGACATGCTCGCGGAGGCGCTGAGGGCTGTGCAGAGCTGTCCGTCTCACTTGACGAGCGGTTCTGGGGTGGGCAC
TGCAGAATCCGTCACCGCGAACGGGAAGGGGCAGGAAGCAGATCGAGATGCACACATTGCTACATCGGCGTTGTATCGTG
CGGAAGCACTCGCCAGGCACGCACAACTGTCGTCTACTGGGCAGCCGTGCAGCAGGTCTCTCTGTTCAGCCCTTCCTTCG
TCGACGGCGACATCACGAGCTACCTGTTGCCCACGCCGTTCCCTGCAGCCCGTTCTGCGCACCGAAAAAGGGCGGTTCAG
TTGCGGAACGAGAGCGCTGCCAATTCGAACGAAGTTTGAAGAGACGTCGAAAAAGGCCTTCCTTCGGTCTTCGGCCCACG
CCGGTCAACCCGTCGGTGGGAAGGAACGAAACCTTCCCCGGTGGATGTAGAG
